# Supplementary material for: Association between Types of Screen Time and Weight Status during the COVID-19 Pandemic: A Longitudinal Study in Children and Adolescents
Source: Nutrients. 2023 Apr 24;15(9):2055. doi: 10.3390/nu15092055 (PMC10181058; doi:10.3390/nu15092055)
Supplement: Supplementary file 1 [file nutrients-15-02055-s001.zip]

Archive with 1 entries (1 files):
- nutrients-2309862-supplementary.pdf
